# Supplementary material for: Antioxidant 1,2,3,4,6-Penta-O-galloyl-β-D-glucose Alleviating Apoptosis and Promoting Bone Formation Is Associated with Estrogen Receptors
Source: Molecules. 2024 Oct 29;29(21):5110. doi: 10.3390/molecules29215110 (PMC11547736; doi:10.3390/molecules29215110)
Supplement: Supplementary file 1 [file molecules-29-05110-s001.zip]

Archive with 1 entries (1 files):
- molecules-3233290-supplementary.pdf
